# Supplementary material for: Design and Synthesis of Pyridyl and 2-Hydroxyphenyl Chalcones with Antitubercular Activity
Source: Molecules. 2024 Sep 24;29(19):4539. doi: 10.3390/molecules29194539 (PMC11478287; doi:10.3390/molecules29194539)
Supplement: Supplementary file 1 [file molecules-29-04539-s001.zip]

Archive with 1 entries (1 files):
- molecules-3108598-supplementary.pdf
